# Supplementary material for: Is urinary toxicology rapid screening a useful first-line diagnostic tool for paediatric coma in the emergency department?
Source: Front Pediatr. 2026 Jun 5;14:1821957. doi: 10.3389/fped.2026.1821957 (PMC13279700; doi:10.3389/fped.2026.1821957)
Supplement: SUPPLEMENTARY TABLE S1 — Assessment of the risk of bias in the included studies. [file Table1.xlsx]

## Sheet: Table S1
case reports	Kingshuk Dasgupta et all 2020	C. de Marcellus et all 2019	Andrew Reisner et all 2015	Lindsey Foy et all 2011	Arturo Borzutzky et all 2003	Marilyn C. Morris et all 2003	Catherine Feliu et all 2017	C. Molly et all 2012	Lawrence R, Ricci et all 1982	Koji Yokoyama et all 2023	Israel Amirav et all 2011	C.A. Graham 2000	Ross W Bury et all 1983	Denise Chapple et all 2001	Nagesh Dasarwa et all 2009	Miguel Glatstein et all 2009	Arieh Lalkin et all 1999	Roy Riascos et all 2008	A. Leblanc et all 2002	Minako Aoki et all 2006	C. Hainer et all 2004	Sinan Tiras et all 2000	A. González Castro et all 2007	Geoffrey k et all 1983	Joel Schwab et all 2001	Elke H. Roland et all 1984	M O Gayle et all 1991	S Mady et all 1996
1. Were patient’s demographic characteristics clearly described?	yes	yes	yes	yes	yes	yes	yes	yes	yes	yes	yes	yes	yes	yes	yes	yes	yes	no	yes	yes	no	yes	yes	yes	yes	yes	yes	yes
2. Was the patient’s history clearly described and presented as a timeline?	yes	yes	yes	yes	yes	yes	yes	yes	yes	yes	yes	yes	yes	yes	yes	yes	yes	yes	yes	yes	yes	yes	yes	yes	yes	yes	yes	yes
3. Was the current clinical condition of the patient on presentation clearly described?	yes	yes	yes	yes	yes	yes	yes	yes	yes	yes	yes	yes	yes	yes	yes	yes	yes	yes	yes	yes	yes	yes	yes	yes	yes	yes	yes	yes
4. Were diagnostic tests or assessment methods and the results clearly described?	no	yes	yes	yes	yes	yes	yes	yes	yes	yes	yes	yes	yes	yes	yes	yes	yes	no	yes	yes	no	yes	yes	yes	yes	yes	yes	yes
5. Was the intervention(s) or treatment procedure(s) clearly described?	yes	yes	yes	yes	yes	yes	yes	yes	yes	yes	yes	yes	yes	yes	yes	yes	yes	unclear	yes	yes	yes	yes	yes	yes	yes	yes	yes	yes
6. Was the post-intervention clinical condition clearly described?	yes	yes	yes	yes	yes	yes	yes	yes	yes	yes	yes	yes	yes	yes	yes	yes	yes	yes	no	yes	yes	yes	yes	yes	yes	yes	Unclear	yes
7. Were adverse events (harms) or unanticipated events identified and described?	yes	yes	yes	yes	yes	yes	yes	yes	yes	yes	yes	yes	unclear	yes	not applicable	not applicable	not applicable	yes	yes	yes	no	yes	yes	yes	not applicable	yes	yes	yes
8. Does the case report provide takeaway lessons?	no	no	no	no	no	no	no	no	no	no	no	no	no	no	no	no	no	no	no	no	no	no	no	no	no	no	no	no
case series	Hilel Mehamha et all 2021	Hu ̈seyin C ̧aksen et all 2003	Charles Guidet et all 2019	Kathy T. Vo, et all 2017
· Were there clear criteria for inclusion in the case series?	yes	no	yes	yes
· Was the condition measured in a standard, reliable way for all participants included in the case series?	yes	no	yes	yes
· Were valid methods used for identification of the condition for all participants included in the case series?	yes	unclear	yes	yes
· Did the case series have consecutive inclusion of participants?	yes	yes	yes	yes
· Did the case series have complete inclusion of participants?	yes	yes	yes	yes
· Was there clear reporting of the demographics of the participants in the study?	yes	yes	yes	yes
· Was there clear reporting of clinical information of the participants?	yes	yes	yes	yes
· Were the outcomes or follow up results of cases clearly reported?	yes	yes	yes	yes
· Was there clear reporting of the presenting site(s)/clinic(s) demographic information?	yes	yes	yes	yes
· Was statistical analysis appropriate?	yes	yes	yes	yes
