# Supplementary material for: Is urinary toxicology rapid screening a useful first-line diagnostic tool for paediatric coma in the emergency department?
Source: Front Pediatr. 2026 Jun 5;14:1821957. doi: 10.3389/fped.2026.1821957 (PMC13279700; doi:10.3389/fped.2026.1821957)
Supplement: SUPPLEMENTARY TABLE S2 — Detailed characteristics of the cases included in the review. [file Table2.xlsx]

## Sheet: Table S2
Authors	Year	doi	State	age (months)	sex	GCS	symtomps	substance	witnessed/not witnessed	outcome	blood toxicological exam	urine toxicological exam	imaging	ECG	EEG	other analysis	Therapy
Mehamha	2021	10.1016/j.forsciint.2021.110858	France	11	F	9	drowsiness	Haschich, cannabis	not reported	alive	THC 6.4 ng/ml, THC-COOH 116ng/ml, THC-oH 6.8ng/ml	THC-COOH 216 ng/ml (urine immunoassay + LC-MS/MS)	not reported	not reported	not reported	not reported	not reported
				20	F	10	drowsiness, hypotonia, respiratory failure	cannabis, form not specified	not witnessed	alive	THC 13 ng/ml, TCH-COOH 374ng/ml, THC-OH 28ng/ml	THC-COOH 131 ng/ml urine immunoassay + LC-MS/MS)	not reported	not reported	not reported	not reported	not reported
				15	F	not reported	coma, drowsiness, eye revulsion, seizure	cannabis, form not specified	not witnessed	alive	THC 65ng/ml, THC-COOH 914ng/ml, THC-OH 65ng/ml	THC-COOH 52 ng/ml urine immunoassay + LC-MS/MS)	not reported	not reported	not reported	not reported	not reported
				12	F	5	coma, drowsiness, hypotonia, eye revulsion	cannabis, form not specified	not witnessed	alive	THC 93ng/ml, THC-COOH 232ng/ml, THC-OH 36ng/ml	THC-COOH 134 ng/ml urine immunoassay + LC-MS/MS)	not reported	not reported	not reported	not reported	not reported
				25	M	13	drowsiness, conjuntival hyperemia	Haschich, cannabis	not reported	alive	THC 41ng/ml, THC-COOH 211ng/ml, THC-OH 18ng/ml	THC-COOH 1.6ng/m urine immunoassay + LC-MS/MS)	not reported	not reported	not reported	not reported	not reported
				16	M	6	coma, hypotonia, cries, mydriasis, muscle rigidity, vomiting	Haschich, cannabis	not reported	alive	THC 21ng/ml, THC-COOH 422ng/ml, THC-OH 36ng/ml	THC-COOH 655ng/m urine immunoassay + LC-MS/MS)	not reported	not reported	not reported	not reported	not reported
				11	F	not reported	coma, drowsiness, hypotonia	Haschich, cannabis	not reported	alive	THC 22ng/ml, THC-COOH 207ng/ml, THC-OH 17ng/ml	not reported	not reported	not reported	not reported	not reported	not reported
				19	M	8	coma, drowsiness	cannabis, form not specified	not witnessed	alive	THC 87ng/ml, THC-COOH 712ng/ml, THC-OH 45ng/ml	THC-COOH 431ng/m urine immunoassay + LC-MS/MS)	not reported	not reported	not reported	not reported	not reported
				12	M	9	drowsiness, tachycardia	Haschich, cannabis	not reported	alive	THC 52ng/ml, THC-COOH 289ng/ml, THC-OH 33ng/ml	THC-COOH 282ng/m urine immunoassay + LC-MS/MS)	not reported	not reported	not reported	not reported	not reported
Dasgupta	2020	PMID: 32142228	USA	24	F	7	coma, limp, pale, hypotonia	baclofen	not witnessed	alive	paracetamol, alcohol, salicylate negative	not reported	not reported	sinus bradycardia	not reported	not reported	support
de Marcellus	2019	10.1016/j.arcped.2019.10.003	France	48	M	3	coma	baclofen	not witnessed	alive	baclofen level 2009 ng/mL	negative	CT: diffuse cerebral edema	normal	very slow and ample continuous pattern, without structure	not reported	support
Reisner	2015	10.3171/2015.4.PEDS14667	USA	24	F	4	lethargy	morphine sulfate	not witnessed	alive with disability	positive for morphine and hydromorphone	positive for opiates	CT:symmetric low attenuation in the white matter of the cerebrum and cerebellar hemispheres and effacement of the prepontine cistern, minimal effacement of the basilar cisterns and fourth ven tricle RM: opioid induced leukoencephalopathy	not reported	not reported	not reported	naloxone / surgery
Foy	2011	10.1097/PEC.0b013e31822c281f	USA	19	F	not reported	coma, seizure	fentanyl patch	not witnessed	alive	negative for Acetaminophen and salicylate levels, acetone, methanol, ethanol, isopropanol, ethylene glycol, and ammonia	negative (urine immunoassay)	CT: loss of gray-white matter distinction in the superior cerebellar hemispheres; RM: opioid induced leukoencephalopathy	normal	not reported	liquor	naloxone/phenobarbital (for seizure)
Borzutzky	2003	PMID: 14640481	Chile	10 y	F	12 to 7	lethargy, stupor, visual hallucination, hyporeflexia	clozapine	not witnessed	alive	not performed	positive 500 µg/L after 24 h	CT not remarkable	not reported	not reported	liquor	support
Morris	2003	10.1097/01.pec.0000081241.98249.7b	USA	48	M	not reported	coma	tea tree oil	witnessed	alive	negative	negative	CT not remarkable	not reported	not reported	liquor	support
Caksen	2003	10.1191/0960327103ht333sr	Turkey	24	F	not reported	coma, bradycardia, areflexia	amitraz (pesticide)	not reported	alive	not performed	not performed	not reported	bradycardya	not reported	not reported	activated charcoal
				12	F	not reported	lethargy	amitraz (pesticide)	not reported	alive	not performed	not performed	not reported	not reported	not reported	not reported	activated charcoal
				36	M	not reported	bradycardia, lethargy, hyporeflexia	amitraz (pesticide)	not reported	alive	not performed	not performed	not reported	bradycardya	not reported	not reported	activated charcoal
				24	M	not reported	bradycardia, miosis, stupor, areflexia, Babinski+, increased secretion, respiratory insufficiency	amitraz (pesticide)	not reported	alive	not performed	not performed	cerebral edema	bradycardya	not reported	not reported	activated charcoal, atropin
Guidet	2019	10.1080/15563650.2019.1655569	France	15	F	8	tachycardia, drowsiness, behavioral disorder, bradypnea, mydriasis	cannabis	not reported	alive	THC 23.8 ng/ml, THCOOH 368ng/ml, 11-TH-OH 17ng/ml	THC-COOH 1234ng/ml (immunochemical assay + HPLC/DAD or GC/MS)	not reported	not reported	not reported	not reported	not reported
				18	F	11	drowsiness, bradypnea, hypotension	cannabis	not reported	alive	not reported	THC-COOH 790ng/ml (immunochemical assay + HPLC/DAD or GC/MS)	not reported	not reported	not reported	not reported	not reported
				8	F	7	behavioral disorder	cannabis	not reported	alive	THC 54.8ng/ml, THC-COOH 433ng/ml, 11-OH-THC 35.1ng/ml	THC-COOH 3019ng/ml (immunochemical assay + HPLC/DAD or GC/MS)	not reported	not reported	not reported	not reported	not reported
Vo	2018	10.1016/j.annemergmed.2017.09.008	USA	7y	M	not reported	lethargy, tachycardia, tachypnea, dizziness, dry mucosa membranes	cannabis (gummy)	witnessed	alive	THC 106ng/ml, THC-COOH 10.9ng/ml,	positive (immuno assay toxicological screening)	not reported	not reported	not reported	not reported	support
				9y	M	not reported	lethargy, confusion, conjunctival injection, dry mucous membranes, rotory nystagmus, tachycardia	cannabis (gummy)	witnessed	alive	not reported	positive (immuno assay toxicological screening)	not reported	not reported	not reported	not reported	support
				10y	M	not reported	lethargy, confusion, hypertension, mydriasis	cannabis (gummy)	witnessed	alive	THC 24.2ng/ml,, THC-COOH 63.6ng/ml,	positive (immuno assay toxicological screening)	not reported	not reported	not reported	not reported	support
				10y	M	not reported	lethargy, confusion, abdominal pain, dizziness, dry mucous membranes, nausea, nystagmus, tachycardia	cannabis (gummy)	witnessed	alive	not reported	positive (immuno assay toxicological screening)	not reported	not reported	not reported	not reported	activated charcoal
				14y	M	not reported	lethargy, blurry vision, confusion, dizziness, horizontal nystagmus, nausea, tachycardia	cannabis (gummy)	witnessed	alive	THC 38.3ng/ml,, THC-COOH 95.2ng/ml,	not reported	not reported	not reported	not reported	not reported	activated charcoal , ondansetron
				15 y	F	not reported	lethargy, anxiety, dizziness, hypertesion, shortness of breath	cannabis (gummy)	witnessed	alive	THC 20.8ng/ml,, THC-COOH 129ng/ml,	positive (immuno assay toxicological screening)	not reported	not reported	not reported	not reported	support
Feliu	2017	10.1684/abc.2017.1261	France	16	F	not reported	drowsiness, unable to open eyes, mydriasis	cannabis	not witnessed	alive	THC 4.1ng/ml,, THC-COOH 174.2ng/ml, 11-OH-THC 7.4ng/ml,	positive (MS)	not reported	not reported	not reported	liquor	not reported
Molly	2012	10.1016/j.arcped.2012.04.018	France	10	F	not reported	impaired consciousness, with drowsiness and restlessness, generalized hypotonia, inadequate smiles.	cannabis	not witnessed	alive	THC 23.9ng/ml,, THC-COOH 144,1ng/ml, TCH-OH 11.8 ng/ml	positive , THC 200 ng/ml	not reported	not reported	not reported	liquor	support
Ricci	1982	10.1016/s0196-0644(82)80498-8.	USA	33	M	7	coma, hyporeflexia	ethanol	not witnessed	alive	ethanol 71 mg/dL	not reported	not reported	not reported	not reported	not reported	naloxone
Yokoyama	2023	10.7759/cureus.43002	Japan	31	F	3	coma, miotic pupils	Olanzapine	not witnessed	alive	Olanzapine serum 144 ng/mL, plasma 151 ng/mL	not performed	CT not remarkable	normal	not reported	not reported	support
Amirav	2011	10.1111/j.1651-2227.2010.02081.x	Israel	18	M	11	lethargy, ataxia	Cannabis	not witnessed	alive	THC 207 ng/mL	positive for cannabis (immuno assay urine screen, immunochemistry, GC-MS)	RX chest normal	not reported	not reported	not reported	support
Graham	2000	10.1097/00063110-200009000-00013.	UK	23	M	3	non reactive pupils	Carbamazepina	not witnessed	alive	carbamazepine 205 mmol/L	not performed	RX skull chest cervical normal CT brain normal	normal	not reported	liquor	support
Bury	1983	10.5694/j.1326-5377.1983.tb136171.x	Australia	30	F	not reported	seizure, diarrhea, vomit, jaundice	phenylbutazone	witnessed	alive	phenylbutazone positive	phenylbutazone positive (HPLC-MS)	not reported	not reported	not reported	liquor	support
Chapple	2001	10.1097/00006565-200104000-00008	Canada	15	F	3	coma, dilatated pupils, decreased respiration	baclofen	not witnessed	alive	baclofen 1502 ng/ml	not reported	CT not remarkable	not reported	not reported	liquor	support
				48	M	8	lethargy, vomit	baclofen	witnessed	alive	baclofen 708 ng/ml	not reported	CT not remarkable	not reported	not reported	not reported	activated charcoal
Dasarwar	2009	10.4103/0253-7613.51349	India	36	F	3	coma, hypotonia, hyporeflexia	baclofen	not witnessed	alive	not reported	not reported	CT not remarkable	synus bradicardia	not reported	liquor	forced alkaline diuresis
Glatstein	2009	10.1097/PEC.0b013e318196faff	Canada	11	F	not reported	lethargy, miotic pupils	methadone	not witnessed	alive	not reported	positive for methedone and its metabolites at high concentration	not reported	not reported	not reported	not reported	naloxone
Lalkin	1999	10.1345/aph.1813	Canada	54	M	not reported	lethargy, miotic pupils	methadone	not witnessed	alive	methadone 0.23 mg/l	positive for methadone (HPLC)	CT brain normal	not reported	not reported	liquor	naloxone
Riascos	2008	10.1007/s10140-007-0627-8.	USA	22	F	3	coma	methadone	not witnessed	death	not reported	positive for methadone, acetaminophen and salycilates	CT and RM: diffused bilateral cerebellar infarction, absence of central intracranial blood flow, and supra and infratentorial gray matter thickening	not reported	brain death	not reported	naloxone
Leblanc	2002	10.1016/s0929-693x(01)00967-8	France	12	M	8	coma, miotic pupils	methadone	not witnessed	alive	methadone 0.93 mg/L	negative	not reported	not reported	not reported	not reported	naloxone
Anselmo	2006	10.1177/08830738060210071101.	Portugal	36	M	not reported	coma, no reaction to pain	methadone	not witnessed	alive	negative	negative in first assesment, positive after 36 h	extensive bilateral and symmetric hypodensity of the cerebellar hemispheres and pons with some inferior displacement of the cerebellar amygdala and slightly enlarged temporal horns, indicating acute hydrocephalus	not reported	not reported	not reported	naloxone
Hainer	2004	10.1007/s00101-004-0730-0	Germany	48	F	6	coma	methadone	not witnessed	alive	not performed	not performed	not reported	not reported	not reported	not reported	support
Tiras	2006	10.1016/j.annemergmed.2006.02.023	France	36	F	3	coma, bradypnea	methadone	not witnessed	alive with neurological sequelae	0.36 mg/L	positive 5.5 mg/L (GC-MS)	cerebral edema with hydrocaphalus	anterolateral infarction	myocardial infacrtion	not reported	naloxone
				24	M	5	coma, miotic pupils	methadone	not witnessed	alive	positive	positive (qualitative toxicological screening and GC-MS analysis)	not reported	not reported	not reported	not reported	naloxone
				36	M	not reported	coma, no reaction to pain	methadone	not witnessed	alive	not reported	not reported	not reported	not reported	not reported	not reported	naloxone
Castro	2007	10.1016/s1695-4033(07)70408-3	Spain	24	M	not reported	coma, miotic pupils	methadone	not witnessed	alive	not reported	positive for methadone	not reported	not reported	not reported	not reported	naloxone
				24	F	not reported	lethargy	methadone	witnessed	alive	not reported	positive for methadone	not reported	not reported	not reported	not reported	naloxone
Gourlay	1983	10.1111/j.1365-2125.1983.tb01498.x	Australia	24	M	not reported	coma, apnea, rigidity	methadone	not witnessed	alive	710 ng/ml	not reported	not reported	not reported	not reported	not reported	naloxone
Schawab		10.1177/000992280104000212	USA	8	M	not reported	coma, miotic pupils	methadone	not witnessed	alive	not reported	positive for methadone	not reported	not reported	not reported	not reported	naloxone
				36	M	not reported	coma, miotic pupils	methadone	not witnessed	alive	not reported	positive for methadone	not reported	not reported	not reported	not reported	naloxone
Roland	1984	PMID: 6498687	Canada	9	M	not reported	coma, miotic pupils, flaccidity	methadone	not witnessed	alive	negative	positive (thin-layer chromatography +GC)	CT not remarkable	not reported	poorly organized, slow background activity of high amplitude	not reported	support
				15	F	not reported	apnea, coma	methadone	not witnessed	alive	negative	positive	RX chest: atelectasis upper lobe right lung, CT scan not remarkable		slow-wave activity, diffuse encephalopaty	liquor	support
Gayle	1991	10.1111/j.1651-2227.1991.tb11889.x.	Canada	14	F	not reported	coma, difficult of breathing	methadone	not witnessed	alive	not reported	positive for methadone	CT not remarkable	not reported	not reported	liquor	naloxone
Mady	1996	10.1016/S0735-6757(96)90152-7	USA	4y	F	not reported	lethargy, ataxia, confusion, diaphoretic, drooling	clozapine	not witnessed	alive	clozapine 508.6 ng/ml, n-clozapine 151.6 ng/ml	negative	not reported	normal	not reported	not reported	activated charcoal, magnesium citrate, diphenhyframine
				21	M	not reported	lethargy, ataxia	clozapine	not reported	alive	not reported	negative	not reported	not reported	not reported	not reported	activated charcoal, sorbitol
